# Supplementary material for: Striatal cholinergic interneuron membrane voltage tracks locomotor rhythms in mice
Source: Nat Commun. 2023 Jun 26;14:3802. doi: 10.1038/s41467-023-39497-z (PMC10293266; doi:10.1038/s41467-023-39497-z)
Supplement: Supplementary file 1 — Author Meta Data [file 41467_2023_39497_MOESM1_ESM.txt]

TITLE

Cholinergic interneuron membrane voltage tracks locomotor rhythms in the striatum

AUTHOR/ORCID/PRIMARY AFFILIATION

Sanaya N. Shroff, 0000-0003-2275-1633
Boston University, United States

Eric Lowet, 0000-0002-9793-0639
Boston University, United States

Sudiksha Sridhar, null
Boston University, United States

Howard J. Gritton, null
University of Illinois, United States

Mohammed Abumuqileq, null
Boston University, United States

Hua-an Tseng, null
Boston University, United States

Cyrus Cheung, null
Boston University, Boston, United States

Samuel Zhou, 0000-0001-6077-4743
Boston University, United States

Krishnakanth Kondabolu, null
Boston University, United States

Xue Han, 0000-0003-3896-4609
Boston University, United States

FUNDING DETAILS
Xue Han, U.S. Department of Health & Human Services | NIH | National Institute of Neurological Disorders and Stroke (NINDS), Funder id 100000065, 1R01NS115797
Xue Han, U.S. Department of Health & Human Services | NIH | National Institute of Mental Health (NIMH), Funder id 100000025, 1R01MH122971
Xue Han, NSF | BIO | Division of Biological Infrastructure (DBI), Funder id 100000153, CBET-1848029


AUTHOR CONTRIBUTIONS
