# Supplementary material for: Striatal cholinergic interneuron membrane voltage tracks locomotor rhythms in mice
Source: Nat Commun. 2023 Jun 26;14:3802. doi: 10.1038/s41467-023-39497-z (PMC10293266; doi:10.1038/s41467-023-39497-z)
Supplement: Supplementary file 4 — Supplementary Software [file 41467_2023_39497_MOESM4_ESM.zip]

Archive with 27 entries (20 files):
- Supplemental Software 1/Figure1/
- Supplemental Software 1/Figure1/figure1_g_h.m
- Supplemental Software 1/Figure1/figure1_i_j.m
- Supplemental Software 1/Figure1/figure1_M_n_o_p.m
- Supplemental Software 1/Figure2/
- Supplemental Software 1/Figure2/fig2_a_b_c_d.m
- Supplemental Software 1/Figure2/fig2_f_g_h_i.m
- Supplemental Software 1/Figure2/fig2_k_l_m_o_p_q.m
- Supplemental Software 1/Figure3/
- Supplemental Software 1/Figure3/figure3_d_e_f_g.m
- Supplemental Software 1/Figure3/figure3_h_i_j_k.m
- Supplemental Software 1/Figure4/
- Supplemental Software 1/Figure4/figure4_b_c.m
- Supplemental Software 1/Figure4/figure4_d.m
- Supplemental Software 1/Figure4/figure4_f_g.m
- Supplemental Software 1/Figure4/figure4_h.m
- Supplemental Software 1/Figure5/
- Supplemental Software 1/Figure5/figure5_b_c_d.m
- Supplemental Software 1/Figure5/figure5_e_f_g_h.m
- Supplemental Software 1/Figure6/
- Supplemental Software 1/Figure6/figure6_d.m
- Supplemental Software 1/Figure6/figure6_g_h_i_j.m
- Supplemental Software 1/Figure7/
- Supplemental Software 1/Figure7/figure7_a_b_c.m
- Supplemental Software 1/Figure7/figure7_e.m
- Supplemental Software 1/Figure7/figure7_f.m
- Supplemental Software 1/Figure7/figure7_g_h.m
