# Supplementary material for: Striatal cholinergic interneuron membrane voltage tracks locomotor rhythms in mice
Source: Nat Commun. 2023 Jun 26;14:3802. doi: 10.1038/s41467-023-39497-z (PMC10293266; doi:10.1038/s41467-023-39497-z)
Supplement: Supplementary file 4 — Supplementary Software [file 41467_2023_39497_MOESM4_ESM.zip › Supplemental Software 1/Figure7/figure7_a_b_c.m]

clear all
cell_id=[];Is_ratio3=[];d_id=[];

pT=[];pT2=[];  nn=0;sw_t=3;
snr_thres=5;
for gh=1:2
    
    if gh==1
        cd('\\engnas.bu.edu\research\eng_research_handata\eng_research_handata2\Hua-an Tseng\Data\SomArchon_Striatum\Linear_movement_PinnedBall\good_data_ALL\ChAT\')
        dyn_type= [ 0,2,1,1,1,1,1,1,1,0,1,2,1,1,1,1,1,0,1,1,1,1,1,1,1,2,1,2,0,2,0,1]
      
        chs=[find(dyn_type>0)];
        
        
    else
        %cd('/home/hanlabadmins/eng_handata/eng_research_handata2/Hua-an_Tseng/Data/SomArchon_Striatum/Linear_movement_PinnedBall/good_data_ALL/MSN/')
        cd('\\engnas.bu.edu\research\eng_research_handata\eng_research_handata2\Hua-an Tseng\Data\SomArchon_Striatum\Linear_movement_PinnedBall\good_data_ALL\MSN\')
        %   cd('Z:\eng_research_handata2\Hua-an_Tseng\Data\SomArchon_Striatum\Linear_movement_PinnedBall\good_data_ALL\MSN\')
    
        dyn_type= [2,2,2,2,0,2,2,0,2,2,0,1,1,2,0,1,2,1,1,2,0,1,1,1,1,2,2,2,2,0,2,0  0 0 0]
        
        chs=[[ find(dyn_type>0)]];
        
    end
    ses= dir('*.mat')
    
    
    for sesd= [chs]
        
        load(ses(sesd).name)     
        if length(aligned.trace)>0
            FS=1000;
            lfp=[];mk=0;
            for in =1:length(aligned.trace)
                wind=length(aligned.trace{in});%
                clear d A
                d(1,:)= aligned.lfp{in}(:,1:end); % LFP
                d(1,:)= locmotion_raw{in}.speed;
                vv= aligned.trace_nosp{in}(:,1:end);  %Vm
                %%%%%%%%%%%%%
                %% denoise
                Fn = FS/2;FB=[ 68 72];
                [B, A] = butter(2, [min(FB)/Fn max(FB)/Fn]);
                LFPg= ((filtfilt(B,A,  vv)));
                vv= vv-LFPg;
                H=aligned.spike{in}(:,1:end);H(isnan(H))=0;
                A=aligned.spike{in}(:,1:end);A(isnan(A))=0;
                
                d(2,:)=A;
                
                %%%%%%%%%%%%%%%%%%%%%%%%%%%%%%%%%
                d(4,:)=  aligned.imgmotion{in};  % combined X-Y image motion
                d(4,[1 2 ])=d(4,3);
                d(4,end:-1:end)=d(4,end-2);
                %%%%%%%%%%%%%%%%%%%%%%%%%%%
                d(4,:)= [ 0 fastsmooth(abs(hilbert(diff(fastsmooth(d(4,:),10,1,1)))),100,1,1)];
                
                A=zeros( 1,length(aligned.mvmt{in}(1:end)));
                HM= aligned.f_mvmt{in}(1:end);
                HM(HM>=50)=1000;
                HM(HM<50)=-1000;
                d(5,:)=HM;
                d(6,:)=HM.*-1;
                
                Nr= floor(length(d)./wind);
                  if mean(spRES{in}.spike_snr{:}) >snr_thres
                for nh= 1:Nr
                    mk=mk+1;
                    lfp.trial{mk}(1:3,:) = zscore(d(1:3,(1  + ((wind)* (nh-1)):   wind * (nh))   ),[],2);
                    lfp.trial{mk}(4,:) = (d(4,(1  + ((wind)* (nh-1)):   wind * (nh))   ));
                    lfp.trial{mk}(5:6,:) = (d(5:6,(1  + ((wind)* (nh-1)):   wind * (nh))   ));
                    lfp.time{mk}= (1:size(lfp.trial{mk},2))./FS;
                end
                  end
            end
            n=0;
            for ind=1:size(lfp.trial{1},1)
                n=n+1;
                lfp.label(n)= { [ 'CH' num2str(ind)]};
            end
            
            %%%%%%%%%%%%%%%%%%%%%%%%%%%%%%%%%%%%%%%%%%%%%
            
            warning off
            cfg = []; %block_type == cfg.blk
            cfg.method ='wavelet'; %'mvar';
            cfg.output ='fourier';
            cfg.taper='hanning';
            cfg.keeptapers ='yes';
            cfg.keeptrials ='yes';
            cfg.trials='all';cfg.tapsmofrq =6;%
            cfg.channel= ['all']; %chans=cfg.channel;
            cfg.foi= [1:1:20];
            cfg.toi=lfp.time{1}(1:1:end) ;
            cfg.width =5;
            cfg.t_ftimwin =[ones(1,length(cfg.foi))*0.6];
            freq2 = ft_freqanalysis(cfg, lfp);
            %%%%%%%%%%%%%%%%%%%%%%%%%%%%%
            wind=100;
            clear aM aM2
            mm=0;mm2=0;
            for id=1:size(  freq2.fourierspctrm,1)
                M=(squeeze(freq2.fourierspctrm(id,1,:,:)))      ;
                M2=(squeeze(freq2.fourierspctrm(id,1,:,:)))      ;
                s= lfp.trial{id}(2,:)>0;s=find(s);s2= lfp.trial{id}(2,:)>0
                NT=length(s); TL= length(s2);
    
                VV=randperm(TL);VV(VV<wind | VV+wind > TL)=[];
                sh=VV(1:NT);
                
                imag_mot= lfp.trial{id}(4,:);
                high_mot= lfp.trial{id}(5,:)>0; low_mot= lfp.trial{id}(6,:)>0;
                for id2=1:length(s)
                    if s(id2) >wind  & s(id2) +wind < length(M)  & high_mot(s(id2))>0
                        mm=mm+1;
                        aM(:,:,mm)=   M(:,s(id2)-wind:s(id2)+wind);
                    end
                end
                
                for id2=1:length(s)
                    if s(id2) >wind  & s(id2) +wind < length(M)  & low_mot(s(id2))>0
                        mm2=mm2+1;
                        aM2(:,:,mm2)=  M2(:,s(id2)-wind:s(id2)+wind);
                    end
                end
                
            end
            
            
            if sum(~isnan(aM(1,101,:)))>10  & sum(~isnan(aM2(1,101,:)))>10
                nn=nn+1;
                allP(:,:,nn)=  nanmean(abs(aM),3);
                %
                Z= abs(nanmean(abs(aM)./nanmean(abs(aM),3).*exp(1i.*angle(aM)),3)) ;
                for b1=1:size(aM,1)
                    NT= sum(~isnan(aM(b1,wind,:)));
                    T=Z(b1,:).^2;
                    allC2(b1,:,nn)= (((1/(NT-1))*((T.*NT-1)))) ; %high motion
                end
                
                Z= abs(nanmean(abs(aM2)./nanmean(abs(aM2),3).*exp(1i.*angle(aM2)),3)) ;
                for b1=1:size(aM2,1)
                    NT= sum(~isnan(aM2(b1,wind,:)));
                    T=Z(b1,:).^2;
                    allC(b1,:,nn)= (((1/(NT-1))*((T.*NT-1)))) ; % low motopm
                end
                
                
                
                cell_id=[cell_id,gh];
                d_id=[d_id,  dyn_type(sesd) ];
            end
            
            %%%%%%%%%%%%%%%%%%%%%%
            
            
            %  end
            
        end
    end
end

%%%%%%%%%%%%%%%%%%%%%%%%%%%%%%%%%%%%%%%%%%%%%%%%%%%%%%%%%%%%%%%%%
savepath='\\engnas.bu.edu\research\eng_research_handata\EricLowet\git_scripts\cohVm\'
pheight=160;
%%%%%%%%%%%%%%%%%%%%%%%%%%%%%%%%%%%%%%%%%%%%%%%%%%%%%%%%%%%%%%%%%%%%%%
tt=-wind:wind;
tsel=tt<-100;

 selC=d_id==1;
nr=0;clear allCOH allCOHs allCOH2 allCOH2s
for x=freq2.freq
nr=nr+1;
id=wind+1;
allCOH(nr)= nanmean(nanmean((allC(nr,id, selC)),3),2);
allCOHs(nr)= nanmean(nanstd((allC(nr,id, selC)),[],3),2)./sqrt(size(allC(:,:, selC),3));
allCOH2(nr)= nanmean(nanmean((allC2(nr,id, selC)),3),2);
allCOH2s(nr)= nanmean(nanstd((allC2(nr,id, selC)),[],3),2)./sqrt(size(allC2(:,:, selC),3));
end
%%%%%%
%%%%%%%%%%%%%%%%%%%%%%%%%%%%%%%%%%%%%
id=101
clear allst
for t=1:1000
    t
for b1=1:size(allC,1)
plvs=[squeeze(allC(b1,id,:)); squeeze(allC2(b1,id,:))];
order_p=[ ones(1,size(allC,3)),ones(1,size(allC,3)).*2];
z=randperm(length(plvs));
plvs=plvs(z);
[h,p,ci,stats] =ttest(plvs(order_p==1), plvs(order_p==2));
allst(b1,t)=abs(stats.tstat);
end
end
clear allstT
for b1=1:size(allC,1)
[h,p,ci,stats] =ttest(squeeze(allC(b1,101,:)), squeeze(allC2(b1,101,:)));
allstT(b1)=abs(stats.tstat);
end
%%%%%%%%%%%%%%%%%%%%%%%%%%%%%%%%%%%%%
coh_SH_99=prctile(allst',95);
%%%%
sign_line= zeros(1,size(allCOH,2)).*NaN;
 sign_line(find((allstT-coh_SH_99)>0))=1;
savepath='\\engnas.bu.edu\research\eng_research_handata\EricLowet\git_scripts\fig4\'
pheight=160;
figure('COlor','w','Position', [ 300 300 200 pheight])
plot(freq2.freq,allCOH,'b','COlor',[0.9 0.5 0]);fill_error_area2(freq2.freq, allCOH, allCOHs,[0.5 0.5 0.5])
plot(freq2.freq,allCOH2,'r','COlor',[0.4 0.8 0]);fill_error_area2(freq2.freq, allCOH2, allCOH2s,[0.5 0.5 0.5])
ylim([min(allCOH2(:)) max(allCOH2(:))*1.4]);
plot(freq2.freq,allCOH,'b','COlor',[0.9 0.5 .9],'Linewidth',1);fill_error_area2(freq2.freq, allCOH, allCOHs,[0.5 0.5 0.5])
plot(freq2.freq,allCOH2,'r','COlor',[0.4 0.8 0],'Linewidth',1);fill_error_area2(freq2.freq, allCOH2, allCOH2s,[0.5 0.5 0.5])
%set(gca,'Xscale','log')
xlim([1 15])
ylim([ -0.00 0.1])
%print(gcf, '-dpdf' , '-r300' ,'-painters', [ savepath 'SFC_LFP_low_high_' num2str(sw_t) '.pdf'])


%%%%%
%%%%%%%%%%%%%%%%%%%%%%%%%%%%%%%%%%%%%%%
 fsel=find(round(freq2.freq)>1  & round(freq2.freq)<4);
 selC=cell_id==1&d_id==1;
V1= squeeze(nanmean(nanmean((allC2( fsel,id, selC)),2),1))- squeeze(nanmean(nanmean((allC( fsel,id, selC)),2),1));
  selC=cell_id==1&d_id==2;
 V2= squeeze(nanmean(nanmean((allC2( fsel,id, selC)),2),1))- squeeze(nanmean(nanmean((allC( fsel,id, selC)),2),1));
 selC=cell_id==2&d_id==1;
V3= squeeze(nanmean(nanmean((allC2( fsel,id, selC)),2),1))- squeeze(nanmean(nanmean((allC( fsel,id, selC)),2),1));
 selC=cell_id==2&d_id==2;
V4= squeeze(nanmean(nanmean((allC2( fsel,id, selC)),2),1))- squeeze(nanmean(nanmean((allC( fsel,id, selC)),2),1));
 


figure('COlor','w','Position', [ 300 400 180 150],'Renderer', 'painters')
violinplotSTR(V1,[1.3 ],'ViolinColor', [ 0.9 0 0.0])
hold on,
violinplotSTR(V3,[ 2.1],'ViolinColor', [ 0.9 0. 0.])
violinplotSTR(V4,[ 2.6],'ViolinColor', [ 0. 0. 0.9])
line([ 0.8 2.9], [ 0  0],'COlor', [0 0 0 ],'Linewidth',0.5)
ylim([-0.05 0.21])
print(gcf, '-dpdf' , '-r300' ,'-painters', [ savepath 'LowHIgh_COH_BARQUANT.pdf'])


 [h,p,ci,stats] =ttest(V1)
% df=20,    1.8507e-04
 [h,p,ci,stats] =ttest(V3)
% df=8,    0.0834
[h,p,ci,stats] =ttest(V4)
% df=15,      0.1828

          

   [h,p,ci,stats] =ttest2(V3,V4)
%df=23, tst=3.8,        0.2591
