# Supplementary material for: Striatal cholinergic interneuron membrane voltage tracks locomotor rhythms in mice
Source: Nat Commun. 2023 Jun 26;14:3802. doi: 10.1038/s41467-023-39497-z (PMC10293266; doi:10.1038/s41467-023-39497-z)
Supplement: Supplementary file 6 — Source Data [file 41467_2023_39497_MOESM6_ESM.xlsx]

## Sheet: Figure1
		M		N		O		P
						CHl		SYN
		CHl	SYN	D	ND	D	ND	D	ND
		6.4369	1.8923	6.4778	6.4369	6.4778	6.4369	1.962	2.1964
		6.4778	4.6154	0.8657	4.137	0.9273	4.137	2.6582	4.6154
		0.8657	1.1739	3.3333	4.3973	3.3333	5.1311	4.96	1.3448
		3.3333	4.3261	3.0606	3.8966	3.0606	3.629	2.54	4.3261
		3.0606	5.7802	1.6364	3.9167	1.2857	3.9167	1.5275	5.7802
		1.6364	7.2747	5.9839	1.8923	5.9839		5.7692	7.2747
		5.9839	7.0659	2.4177	4.6154	3		3.6364	7.0659
		2.4177	5.2791	4.9688	1.1739	4.9688		5.5875	9.9756
		4.9688	1.962	8.6705	4.3261	8.6705		3.4938	9.3521
		4.137	2.6582	4.3261	5.7802	4.3261			4.98
		8.6705	8.5443	2.6452	7.2747	2.6452			6.2667
		4.3261	4.96	3.2155	7.0659	3.2155			8.5405
		2.6452	5.2979	3.2118	5.2791	3.2118			4.1081
		3.2155	2.54	4.4063	8.5443	4.4063			5.9833
		3.2118	1.5921	4.8103	5.2979	4.8103			5.1633
		4.4063	6.2667	2.8243	6.2667	2.8243			2.3205
		4.8103	5.2542	2.7818	8.5405	2.7818
		2.8243	3.2022	4.939	4.1081	4.939
		2.7818	5.5875	3	5.1389	3
		4.939	3.4938	1.914	5.1633	2.0247
		3	8.5405	2.6027	2.3205	2.6027
		1.914	4.1081	2.3797		2.5915
		4.3973	5.1389	1.962
		2.6027	5.1633	2.6582
		3.8966	2.3205	4.96
		3.9167		2.54
		2.3797		1.5921
				5.2542
				3.2022
				5.5875
				3.4938

## Sheet: Figure 2
	Delta power											PLV
		C		D				I					L		M			P		Q
		CHl		SYN									CHl		SYN			CHl		SYN
		D	ND	D	ND			PeakFR	FWHM				D	ND	D	ND		D	ND	D	ND
		0.3264	0.3203	0.2813	0.2818			2.4	1.2				0.327	0.0865	0.1734	0.0189		0.0143	-0.0008	0.0305	0.0012
		0.2968	0.1899	0.2877	0.1701			2.4	1.4				0.081	0.0278	0.1811	0.0028		0	-0.0018	0.0232	-0.0017
		0.2485	0.1899	0.3128	0.2624			2.8	1.6				0.1543	0.0087	0.2491	0.0317		0.015	0.0042	0.0059	0.0178
		0.2526	0.1656	0.2632	0.2283			2.2	1.8				0.1237	-0.0004	0.3889	0.0647		0.0107	0.0021	0.0089	0.0003
		0.2527	0.2337	0.2342	0.2797			2	1.2				0.0983	0.0595	0.2485	0.0494		0.0043	0.0013	0.0005	0.0002
		0.3509		0.2766	0.2237			2	1.6				0.1869		0.1578	0.0109		0.0007		0.006	0.001
		0.271		0.289	0.2333			1.8	1.6				0.1635		0.1509	0.0603		0.0038		0.0029	0.0039
		0.3813		0.3317	0.254			2	1.4				0.2067		0.2818	0.0009		0.0004		0.0104	-0.0005
		0.3919		0.2761	0.2823			2.2	1.2				0.2268		0.3532	0.0405		0.0002		0.007	-0.0007
		0.2628			0.2777			2.4	1.4				0.147			0.0162		0.005			-0.0005
		0.2597			0.2554			2.4	1.4				0.0161			0.0281		-0.0005			-0.0006
		0.2547			0.2474			1.6	1.8				0.2626			0.0196		0.0034			0.0007
		0.2223			0.2388			2.2	2				0.1603			0.0105		0.0077			-0.0008
		0.2523			0.1708			2	1.4				0.1608			-0.0026		-0.0004			0.0012
		0.2999			0.286			2.4	1.2				0.2029			0.114		0.0045			0.0003
		0.2534			0.2448			1.6	2				0.1816			0.0289		0.0003			0.0027
		0.229						2.4	1.8				0.0843					0.0017
		0.3254						1.8	1.2				0.4397					0.0034
		0.2942						1.8	1.8				0.3373					0.0002
		0.2343						2	1.6				0.0073					0.0001
		0.2505						2	1.8				0.3425					0.0097
		0.2198						2.4	1.4				0.1127					0.0002
								2	1.8
								1.8	1.6
								3	1.6
								2.6	1.8
								2.8	1.6
								2	1.6
								1.8	1.6
								1.8	1.2
								1.6	1.6

## Sheet: Figure3
	A						G					K
	CHI	SYN					CHl		SYN			CHl		SYN
	D	D					D		D	ND		D		D	ND
	28.3938	33.7205					0.0107		0.0754	0.0696		0.0163		0.0678	0.0242
	16.0234	35.4617					0.0793		0.0794	0.0146		-0.0086		0.0639	0.0029
	16.4634	52.4382					0.0268		0.0806	-0.0118		0.0458		0.0212	0.0123
	16.5653	31.2621					0.0157		0.0268	0.0421		0.0476		0.0181	0.0386
	15.3001	23.8779					0.0609		0.1053	0.0349		0.0102		0.014	-0.0006
	20.5743	15.3407					0.09		0.0417	-0.0268		0.014		0.0044	-0.0021
	25.6782	22.2364					0.0183		0.0428	0.0426		0.043		0.024	0.0044
	30.8333	20.7641					0.0803		0.0818	-0.002		0.0305		-0.0021	0.0018
	22.4212	23.9766					0.0569		0.0546	0.0202		0.0075		0.0157	-0.0109
	17.9155						0.0004			-0.0019		0.0079			0.0171
	10.9701						-0.0234			0.0059		0.0257			0.0068
	18.3148						0.0777			0.02		0.0041			0.016
	16.7099						0.0921			0.033		0.0193			0.0166
	16.3283						0.0303			-0.0227		0.016			0.0055
	17.1855						0.0339			0.0559		0.0571			-0.0224
	17.9598						0.0189			0.0278		0.0049			0.0201
	12.964						0.0315					0.0139
	32.731						0.0879					0.0263
	15.8769						0.0898					0.0265
	12.8774						0.0313					-0.0117
	34.2937						0.1553					0.085
	12.941						0.012					0.0234

## Sheet: Figure4
	B		C			D
	D		ND			Interburst rate		Intraburst rate					H
	Rest	MOV	REST	MOV		Rest	MOV	REST	MOV				CHl		SYN
	6.5785	7.976	6.4075	6.4125		2.4652	2.4657	26.4034	36.2976				D		D	ND
	0.7154	3.8423	4.1584	5.9753		1.7055	2.1705	12.215	17.8978				0.4333		-0.345	-0.0538
	3.5579	3.5334	3.6406	4.6982		2.3093	2.3587	16.1695	16.7919				0.3082		-0.55	0.07
	3.3004	2.9665	2.3748	1.9431		2.2721	2.3242	15.8177	17.2543				-0.5225		1.1743	0.7729
	1.3166	2.6178	4.0784	5.6279		2.0422	2.1999	11.761	18.6125				-0.2367		0.9329	-0.7075
	5.6775	7.3549	2.1493	4.3324		2.4094	2.46	17.2895	25.4859				0.455		0.925	-0.4091
	2.1997	5.0788	3.3162	5.0163		2.1365	2.3487	21.0695	31.1465				0.97		-0.06	-0.1127
	4.442	1.4971	1.1589	2.7727		2.2027	2.005	29.1971	43.1034				2.385		0.0225	0.11
	8.5634	10.5808	4.5793	6.9321		2.4896	2.4939	21.1463	26.6461				-0.85		0.9929	0.0456
	4.4489	5.9869	5.9221	6.7187		2.3973	2.4526	17.0269	20.3369				3.6		0.53	-0.3767
	2.9433	3.5043	7.0241	2.7355		2.192	2.3579	10.7039	11.6983				1.62			0.7114
	3.2714	10.4167	6.8153	3.2142		2.2572	2.5	17.8496	20.436				-0.348			-0.2225
	2.5828	2.4285	5.8953	3.6105		2.1783	2.3791	16.3389	17.1371				NaN			0.3569
	6.1066	5.5041	8.6321	6.5989		2.4253	2.4299	13.6034	21.4352				1.3			0.1423
	4.7589	5.3355	4.5276	1.6963		2.4319	2.3913	14.9459	19.6323				0.1708			-0.665
	2.8937	4.018	6.3139	4.6894		2.2997	2.42	15.9182	20.7598				1.1433			-0.7375
	3.0317	3.7704	8.259	12.7863		2.2073	2.4089	11.5029	14.1591				1.2254			-0.0875
	5.0093	4.5682	3.8785	7.8751		2.2439	2.211	32.5768	33.2012				0.1491
	3.0561	3.1153	4.1721	1.2198		2.1141	2.1085	16.3405	15.7512				0.122
	1.9159	2.1156	3.5805	8.7373		2.089	2.0773	12.4937	15.0177				-0.27
	2.1212	3.4413	2.4368	3.1018		2.1981	2.1922	34.8529	33.1343				0.1257
	2.2401	1.8306				2.1956	2.1425	12.3194	14.4493				0.0463
	2.2345	5.271				2.2654	2.4622	34.5577	34.6575				0.34
	3.1027	6.8971				2.3213	2.4493	32.7956	39.557
	4.9192	5.0529				2.3692	2.3949	51.4944	59.126
	2.4209	4.1665				2.2364	2.286	31.2571	30.303
	1.4218	4.8998				2.0272	2.1622	25.2117	21.8107
	4.7185	3.0255				2.4036	2.2047	15.176	15.6579
	3.3613	3.7037				2.2945	2.3276	20.5808	26.6774
	5.8102	6.5272				2.3993	2.4319	20.0199	22.4871
	3.3752	5.0384				2.2165	2.3498	23.7109	24.3401

## Sheet: Figure5
		D
		CHl		SYN				H	20-40Hz				70-140Hz
		D		D	ND			CHl		SYN			CHl		SYN
		-0.0014		0.0088	-0.0034			D		D	ND		D		D	ND
		-0.0081		0.0045	-0.007			0.0346		-0.0975	-0.0124		0.0104		-0.0363	-0.0119
		-0.0054		0.0023	0.0536			0.0233		-0.1006	0.0014		-0.0358		-0.0291	-0.0262
		-0.0063		-0.0025	0.0026			-0.0214		-0.0371	0.0236		-0.0003		-0.0492	0.003
		0.0121		0.0031	0.0136			-0.0341		-0.0585	-0.0415		-0.0244		-0.0406	0.0043
		0.0174		-0.007	0.0091			-0.0266		-0.0398	0.0024		0.0229		-0.0218	-0.0135
		0.0156		0.0254	-0.007			0.009		-0.0111	-0.0201		-0.0083		0.0106	0.023
		0.0122		0.0421	-0.0052			-0.043		-0.0206	-0.0203		0.0098		-0.0107	-0.0157
		-0.001		0.0437	0.0086			-0.0562		-0.0096	-0.0148		0.0316		0.0169	-0.0464
		0.0177			-0.0204			-0.0157		-0.0305	0.027		0.055		-0.0262	-0.0291
		0.0015			0.001			-0.0089			-0.0305		-0.0047			-0.015
		0.0525			-0.0063			-0.0468			-0.0027		-0.0209			0.0587
		0.0347			0.01			0.0179			-0.0055		0.1083			0.0403
		0.0029			-0.0261			0.0299			0.0178		0.0517			0.084
		0.0012			-0.0234			-0.0597			0.0275		0.0212			-0.0379
		-0.0014			-0.008			0.0139			0.0238		0.0667			-0.0208
		0.0122						-0.0042			-0.0708		0.0722			-0.1206
		0.0128						-0.0134					0.0305
		0.0454						0.0036					0.087
		0.0965						0.0272					-0.051
		0.0973						0.2421					0.0034
								-0.0816					0.0743

## Sheet: Figure 6
		H			J
		Phase	abs PLV		Phase	abs PLV
		2.1889	0.0029		1.2472	0.0573
		3.1324	0.0309		-1.2367	0.02
		1.5184	0.0035		2.9101	0.0196
		0.5222	0.0763		0.7374	0.0395
		0.5222	0.0763		0.7374	0.0395
		-1.6375	0.0086		0.6116	0.0444
		1.5935	0.0239		0.2151	0.0146
		1.565	0.0228		0.5074	0.0231
		1.9814	0.0191		-2.9036	0.0134
		-0.8968	0.0689		-0.7777	0.0581
		1.1351	0.0158		0.3901	0.0593
		2.0813	0.0375		-2.5481	0.0322
		-2.3551	0.0411		-1.9625	0.013
		-0.2894	0.0892		-1.1241	0.0492
		-1.8216	0.0234		-1.0869	0.01
		2.9722	0.0184		-1.426	0.0112
		0.7368	0.047		1.015	0.048
		-0.1721	0.0885		-0.1464	0.1002
		-0.2421	0.0244		0.0682	0.0626
		2.7358	0.0229		2.338	0.0194
		-1.3585	0.0499		-0.9193	0.0361
		-0.7583	0.0541		-0.7347	0.0202
		-0.5166	0.0367		-2.5247	0.0072
		-0.5166	0.0367		-2.5247	0.0072
		-0.3984	0.0603		-0.2223	0.0621
		-1.2659	0.0469		-0.7071	0.0674
		-2.6727	0.0458		-1.6398	0.0168
		-0.2874	0.0027		2.8353	0.0086
		-0.6203	0.0632		-0.4471	0.0348
		3.1353	0.0228		0.0618	0.0065
		-1.7162	0.0203		-0.0769	0.0383
		-0.6246	0.0356		0.8316	0.0395
		-0.5121	0.0747		-0.329	0.0365
		-0.5121	0.0747		-0.329	0.0365
		-0.5121	0.0747		-0.329	0.0365
		-0.5121	0.0747		-0.329	0.0365
		-0.5121	0.0747		-0.329	0.0365
		-2.257	0.0657		2.8589	0.0546
		-2.257	0.0657		2.8589	0.0546
		-1.0817	0.0435		1.6255	0.0134
		-1.0817	0.0435		1.6255	0.0134
		-1.0817	0.0435		1.6255	0.0134
		-1.0817	0.0435		1.6255	0.0134
		-1.4212	0.0717		-0.9239	0.0468
		-1.4212	0.0717		-0.9239	0.0468
		-1.4212	0.0717		-0.9239	0.0468
		-1.4212	0.0717		-0.9239	0.0468
		1.5352	0.032		-0.2385	0.0342
		-1.1942	0.0067		1.0469	0.0112
		-0.7161	0.0195		0.3041	0.0112
		-0.7933	0.0076		0.3956	0.0468
		0.4725	0.0414		0.0139	0.0517
		0.9665	0.0316		-0.6777	0.0106
		-0.1737	0.0885		-0.1477	0.1002
		-0.1737	0.0885		-0.1477	0.1002
		-1.3336	0.0473		-1.5806	0.0175
		-0.4735	0.0212		-2.1289	0.018
		0.7792	0.0173		-0.0013	0.0086
		-0.3048	0.0749		-0.3631	0.07

## Sheet: Figure7 
		C						G			H
		CHl		SYN				Phase	abs PLV		Phase	abs PLV
		D		D	ND			2.1889	0.0029		1.2472	0.0573
		0.1894		0.0033	-0.0437			3.1324	0.0309		-1.2367	0.02
		0.0147		-0.0053	0.0009			1.5184	0.0035		2.9101	0.0196
		-0.0071		-0.0006	0.0231			0.5222	0.0763		0.7374	0.0395
		-0.0245		-0.019	0.0033			0.5222	0.0763		0.7374	0.0395
		0.1465		0.055	0.0112			-1.6375	0.0086		0.6116	0.0444
		0.1252		0.0648	0.0346			1.5935	0.0239		0.2151	0.0146
		0.1217		-0.0079	0.0515			1.565	0.0228		0.5074	0.0231
		0.0262		0.125	-0.0374			1.9814	0.0191		-2.9036	0.0134
		0.025		0.1347	-0.003			-0.8968	0.0689		-0.7777	0.0581
		0.0283			0.0948			1.1351	0.0158		0.3901	0.0593
		-0.0071			0.0989			2.0813	0.0375		-2.5481	0.0322
		0.0997			-0.0048			-2.3551	0.0411		-1.9625	0.013
		0.2059			-0.032			-0.2894	0.0892		-1.1241	0.0492
		0.0207			0.0623			-1.8216	0.0234		-1.0869	0.01
		0.0617			-0.0133			2.9722	0.0184		-1.426	0.0112
		0.1398			-0.0047			0.7368	0.047		1.015	0.048
		0.0096						-0.1721	0.0885		-0.1464	0.1002
		0.0695						-0.2421	0.0244		0.0682	0.0626
		0.0955						2.7358	0.0229		2.338	0.0194
		-0.0085						-1.3585	0.0499		-0.9193	0.0361
		0.1741						-0.7583	0.0541		-0.7347	0.0202
								-0.5166	0.0367		-2.5247	0.0072
								-0.5166	0.0367		-2.5247	0.0072
								-0.3984	0.0603		-0.2223	0.0621
								-1.2659	0.0469		-0.7071	0.0674
								-2.6727	0.0458		-1.6398	0.0168
								-0.2874	0.0027		2.8353	0.0086
								-0.6203	0.0632		-0.4471	0.0348
								3.1353	0.0228		0.0618	0.0065
								-1.7162	0.0203		-0.0769	0.0383
								-0.6246	0.0356		0.8316	0.0395
								-0.5121	0.0747		-0.329	0.0365
								-0.5121	0.0747		-0.329	0.0365
								-0.5121	0.0747		-0.329	0.0365
								-0.5121	0.0747		-0.329	0.0365
								-0.5121	0.0747		-0.329	0.0365
								-2.257	0.0657		2.8589	0.0546
								-2.257	0.0657		2.8589	0.0546
								-1.0817	0.0435		1.6255	0.0134
								-1.0817	0.0435		1.6255	0.0134
								-1.0817	0.0435		1.6255	0.0134
								-1.0817	0.0435		1.6255	0.0134
								-1.4212	0.0717		-0.9239	0.0468
								-1.4212	0.0717		-0.9239	0.0468
								-1.4212	0.0717		-0.9239	0.0468
								-1.4212	0.0717		-0.9239	0.0468
								1.5352	0.032		-0.2385	0.0342
								-1.1942	0.0067		1.0469	0.0112
								-0.7161	0.0195		0.3041	0.0112
								-0.7933	0.0076		0.3956	0.0468
								0.4725	0.0414		0.0139	0.0517
								0.9665	0.0316		-0.6777	0.0106
								-0.1737	0.0885		-0.1477	0.1002
								-0.1737	0.0885		-0.1477	0.1002
								-1.3336	0.0473		-1.5806	0.0175
								-0.4735	0.0212		-2.1289	0.018
								0.7792	0.0173		-0.0013	0.0086
								-0.3048	0.0749		-0.3631	0.07

## Sheet: Extended data Figure 3
		ISI ratio
		Delta neurons		Non-delta neurons
		0.626		-0.3123
		0.1282		-0.3032
		0.1579		-0.4826
		0.1871		-0.3731
		0.4066		-0.0863
		0.0963		-0.1084
		0.4862		-0.6485
		0.3535		-0.0909
		0.1039		-0.2928
		0.2085		-0.4706
		0.0521		-0.5666
		0.4217		-0.3913
		0.0667		-0.5546
		0.2014		-0.375
		0.3668		-0.5467
		0.3248		-0.1255
		0.1269		-0.6087
		0.3153		-0.3649
		0.2754		-0.5912
		0.0455		-0.1972
		0.3924		-0.136
		0.3488
		0.4141
		0.3846
		0.6491
		0.5888
		0.3968
		0.1263
		0.1571
		0.3134
		0.5652

## Sheet: Extended data Figure 4
		B		C
		CHl		SYN
		D	ND	D	ND
		0.0005	-0.0026	0.026	0.0182
		-0.0123	-0.0035	0.0049	-0.0056
		0.0032	0.0014	0.002	0.011
		0.0019	0.0026	0.0103	0.0033
		-0.0082	-0.0011	0.0121	0.0017
		0.0006		0.0033	0.0081
		-0.001		0.0061	0.0101
		-0.0005		0.0093	0.0032
		0.0078		0.0007	0
		0.0001			0.0058
		-0.0056			0.0107
		-0.0027			0.0026
		0.0048			-0.0015
		0.0062			-0.0025
		-0.0005			0.0001
		0.0078			0.0386
		-0.0092
		0.0094
		0.0014
		-0.0053
		0.0088
		0.0051

## Sheet: Extended data figure 5
		Inlcuding spikes				Excluding spikes
		Delta phase				Delta phase
		pi	0			pi	o
		1.059	2.9323			1.0784	2.2567
		1.4692	2.5764			1.5203	2.427
		1.606	2.7748			1.6853	2.7068
		1.6533	2.8108			1.7125	2.754
		1.3291	2.288			1.321	2.2512
		0.6043	0.9377			0.4415	1.1259
		1.4349	1.9799			1.4397	2.0591
		0.6707	2.3903			0.7109	2.4941
		1.1529	2.1603			1.1277	1.9985
		1.919	2.7069			1.7245	2.7482
		1.4129	2.485			1.3328	2.6325
		1.336	2.2603			1.3814	2.482
		1.1539	2.0038			1.2649	2.1133
		0.9675	1.7876			0.8886	1.426
		1.2758	2.1349			1.2008	1.8991
		0.8698	1.4341			0.8866	1.5075
		1.6507	1.9333			1.582	2.1127
		0.9485	1.1825			0.985	1.3429
		1.1821	1.6783			1.3142	1.8761
		1.1725	2.0338			1.2325	1.9059
		1.1444	2.7186			1.2249	2.8485
		1.7389	2.1561			1.6651	1.9446
		0.5116	1.2487			0.6161	1.4711
		0.4598	1.1593			0.5504	1.4382
		0.5699	1.8777			0.6379	1.7974
		0.9033	1.8574			0.9139	1.8855
		0.7061	1.5527			0.7224	1.6326
		1.5955	2.0431			1.5378	2.2985
		1.3111	2.4145			1.4067	2.3471
		0.9988	1.4063			1.2191	1.9636
		1.4765	2.1504			1.5699	2.2545

[truncated: 1 more sheets: Extended data figure 6]
